# Supplementary material for: The Antianginal Drug Perhexiline Displays Cytotoxicity against Colorectal Cancer Cells In Vitro: A Potential for Drug Repurposing
Source: Cancers (Basel). 2022 Feb 18;14(4):1043. doi: 10.3390/cancers14041043 (PMC8869789; doi:10.3390/cancers14041043)
Supplement: Supplementary file 1 [file cancers-14-01043-s001.zip]

Archive with 7 entries (7 files):
- Cancers-Dhakal-2022-Supplementary-Revised.pdf
- Supp Video S1 Vehicle HT29.mp4
- Supp Video S2 (-)-P 10uM HT29.mp4
- Supp Video S3 (+)-P 10uM HT29.mp4
- Supp Video S4 (R)-P 10uM HT29.mp4
- Supp Video S5 PDO QEH196 (R)-P 10uM.mp4
- Supp Video S6 PDO QEH 196 Vehicle.mp4
